# Supplementary material for: Effects of temperature on metabolic scaling in black carp
Source: PeerJ. 2020 May 27;8:e9242. doi: 10.7717/peerj.9242 (PMC7261118; doi:10.7717/peerj.9242)
Supplement: Supplemental Information 3 — M, body mass; RMR, resting metabolic rate; GSA, gill surface area; SRBC, red blood cell area. [file peerj-08-9242-s003.csv]

fish NO	t(oC)	M(g)	RMR(mgO2/kg/h)	GSA(mm2)	SRBC(um2)
LQY01	10	130.4	4.3	44371.36	60.35
LQY02	10	92.8	2.91	41928.86	69.05
LQY03	10	127.4	4.6	44939.37	68.33
LQY04	10	100.2	4.12	57112.28	63.55
LQY05	10	115.3	5.19	50456.36	64.59
LQY06	10	68.5	2.72	40949.17	57.3
LQY07	10	41.4	2.13	25549.35	57.78
LQY08	10	38.8	1.83	25402.67	54.78
LQY09	10	45.1	1.81	21911.98	55.57
LQY10	10	49.2	2.37	26400.11	55.51
LQY11	10	94.4	3.52	56979.24	58.35
LQY12	10	74.3	2.83	42671.35	69.8
LQY13	10	132.1	4.57	55139.98	67.27
LQY14	10	153.1	3.69	69316.11	71.68
LQY15	10	140.2	4.56	62561.38	54.35
LQY16	10	185.7	4.15	89680.44	60.78
LQY17	10	276.1	10.43	91862.89	59.95
LQY18	10	59.2	2.08	29898.03	63.19
LQY19	10	73.6	3.25	39783.64	68.42
LQY20	10	55.7	2.25	32958.33	60.39
LQY21	10	46.4	2.43	27784.45	66.72
LQY22	10	90.5	4.6	41666.02	74.13
LQY23	10	83.3	3.05	36857.13	65.8
LQY24	10	189.3	8.41	65316.93	71.48
LQY25	10	261.4	11.61	95582.56	82.75
LQY26	10	12.6	0.81	8377.92	53.38
LQY27	10	15.6	0.8	10322.19	59.44
LQY28	10	22.4	1.22	13586.07	65.68
LQY29	10	18.3	1.04	12691.17	60.88
LQY30	10	28.9	1.53	17739.87	63.81
LQY31	10	23.8	1.5	11989.4	57.96
LQY32	10	8.2	0.79	5453.2	62.6
LQY33	10	7	0.52	__	60.99
LQY34	10	31.1	1.73	16755.51	63.59
LQY35	10	35.6	2.16	21507.4	68.78
HQY01	25	74.9	7.6	34374.13	82.38
HQY02	25	98.4	10.35	46439.68	74.47
HQY03	25	92.7	9.83	47431.23	63.85
HQY04	25	52.8	5.65	24346.11	59.39
HQY05	25	66.2	7.12	31658.15	52.25
HQY06	25	111.8	12.93	39676.11	58.27
HQY07	25	79.9	10.24	33862.27	56.06
HQY08	25	86.5	10.59	37473.84	67.01
HQY09	25	70.2	7.84	28312.72	53.65
HQY10	25	50.4	5.83	22844.31	45.02
HQY11	25	33.6	4.44	17644.16	53.83
HQY12	25	39.7	5.16	15273.23	55.88
HQY13	25	37.3	5.18	19274.55	55.53
HQY14	25	38.3	5.52	17365.18	64.5
HQY15	25	56.3	6.37	22200.26	57.67
HQY16	25	68.8	9.31	26225.71	59.61
HQY17	25	184.2	20.81	52372.79	54.19
HQY18	25	182.3	14.91	54838.3	57.86
HQY19	25	173.8	16.98	53394.87	56.77
HQY20	25	154.8	18.3	41774.76	50.03
HQY21	25	97	13.37	39504.72	46.52
HQY22	25	129.6	14.01	41335.74	70.53
HQY23	25	71.8	7.15	30286.75	54.89
HQY24	25	74.5	7.16	21481.9	65.69
HQY25	25	26.5	3.35	12635.03	53.18
HQY26	25	31.1	4.5	18080.87	45.57
HQY27	25	17	2.7	12119.32	47.7
HQY28	25	24	2.46	9018.02	54.24
HQY29	25	29.3	6.31	17098.34	49.2
HQY30	25	16	2.54	8263.51	52.45
HQY31	25	7.7	1.48	3821.47	__
HQY32	25	25.6	3.34	12037.31	60.22
HQY33	25	11.8	2.2	5680.46	58.08
HQY34	25	9.8	2.12	__	58.18
